# Supplementary material for: A Phthalocyanine Optical Probe Responding to Cationic Surfactants Containing Long Carbon Chains with High Selectivity in Total Water Phase and Its Applications
Source: Molecules. 2025 Oct 26;30(21):4184. doi: 10.3390/molecules30214184 (PMC12610040; doi:10.3390/molecules30214184)
Supplement: Supplementary file 1 [file molecules-30-04184-s001.zip]

Archive with 1 entries (1 files):
- molecules-3897165-supplementary.pdf
